# Supplementary material for: IMMUNOSARC II Master Trial: Phase II Study of Sunitinib and Nivolumab in Clear Cell Sarcoma Cohort
Source: Cancer Commun (Lond). 2026 Mar 12;46:0015. doi: 10.34133/cancomm.0015 (PMC12981246; doi:10.34133/cancomm.0015)
Supplement: Supplementary 1 — Tables S1 to S5 Figs. S1 to S3 Supplementary Text [file cancomm.0015.f1.zip]

Archive with 2 entries (2 files):
- CANCOMM-D-25-00140-Supplementary Materials-Final.docx
- CONSORT_2025_CANCOMM-D-25-00140-R0.docx
